# Supplementary material for: Multimodality and the origin of a novel communication system in face-to-face interaction
Source: R Soc Open Sci. 2020 Jan 15;7(1):182056. doi: 10.1098/rsos.182056 (PMC7029942; doi:10.1098/rsos.182056)
Supplement: See the attached file for 6 titles [file rsos182056supp1.zip]

Archive with 37 entries (30 files):
- SupportingMaterials/
- SupportingMaterials/.DS_Store
- SupportingMaterials/S1_InterpretationsOfFayEtAl.pdf
- SupportingMaterials/S2_Gallery.html
- SupportingMaterials/S3_Multimodal_QualitativeSequences.pdf
- SupportingMaterials/S4_MainResults_Accuracy.pdf
- SupportingMaterials/S5_MainResults_Efficiency.pdf
- SupportingMaterials/S6_AuditoryStimuli/
- SupportingMaterials/S6_AuditoryStimuli/audio/
- SupportingMaterials/S6_AuditoryStimuli/audio/.DS_Store
- SupportingMaterials/S6_AuditoryStimuli/audio/1_CREAK.mp3
- SupportingMaterials/S6_AuditoryStimuli/audio/2_ice_cracking.mp3
- SupportingMaterials/S6_AuditoryStimuli/audio/3_AirLeak.mp3
- SupportingMaterials/S6_AuditoryStimuli/audio/4_Palloncino.mp3
- SupportingMaterials/S6_AuditoryStimuli/audio/5_arbre.mp3
- SupportingMaterials/S6_AuditoryStimuli/audio/6_bats.mp3
- SupportingMaterials/S6_AuditoryStimuli/audio/7_belf-0723-2.mp3
- SupportingMaterials/S6_AuditoryStimuli/audio/8_BoingBoing.mp3
- SupportingMaterials/S6_AuditoryStimuli/__MACOSX/
- SupportingMaterials/S6_AuditoryStimuli/__MACOSX/audio/
- SupportingMaterials/S6_AuditoryStimuli/__MACOSX/audio/._.DS_Store
- SupportingMaterials/S6_AuditoryStimuli/__MACOSX/audio/._1_CREAK.mp3
- SupportingMaterials/S6_AuditoryStimuli/__MACOSX/audio/._2_ice_cracking.mp3
- SupportingMaterials/S6_AuditoryStimuli/__MACOSX/audio/._3_AirLeak.mp3
- SupportingMaterials/S6_AuditoryStimuli/__MACOSX/audio/._4_Palloncino.mp3
- SupportingMaterials/S6_AuditoryStimuli/__MACOSX/audio/._5_arbre.mp3
- SupportingMaterials/S6_AuditoryStimuli/__MACOSX/audio/._6_bats.mp3
- SupportingMaterials/S6_AuditoryStimuli/__MACOSX/audio/._7_belf-0723-2.mp3
- SupportingMaterials/S6_AuditoryStimuli/__MACOSX/audio/._8_BoingBoing.mp3
- __MACOSX/
- __MACOSX/SupportingMaterials/
- __MACOSX/SupportingMaterials/._.DS_Store
- __MACOSX/SupportingMaterials/._S1_InterpretationsOfFayEtAl.pdf
- __MACOSX/SupportingMaterials/._S2_Gallery.html
- __MACOSX/SupportingMaterials/._S3_Multimodal_QualitativeSequences.pdf
- __MACOSX/SupportingMaterials/._S4_MainResults_Accuracy.pdf
- __MACOSX/SupportingMaterials/._S5_MainResults_Efficiency.pdf
